# Supplementary material for: Chromatin organization drives the search mechanism of nuclear factors
Source: Nat Commun. 2023 Oct 13;14:6433. doi: 10.1038/s41467-023-42133-5 (PMC10575952; doi:10.1038/s41467-023-42133-5)
Supplement: Supplementary file 7 — Source Data [file 41467_2023_42133_MOESM7_ESM.xlsx]

## Sheet: fig 1d
# of molecules		NF
		HaloTag	p65	p53	p53 IRR	CTCF	H2B
DNA density class	Class 1	24102	86447	68316	169406	53181	122282
	Class 2	22253	83396	68984	175766	58458	150610
	Class 3	19685	75569	63600	174423	58256	165761
	Class4	18359	66448	58334	161040	58762	210553

## Sheet: fig 1e-f
Correlations MW/BoundF/Enrichment in chromatin dense
NF	MW (kDa)	MW_oligomer (kDa)	Mean_BF	Mean_Enrich	SD_BF	SD_Enrich
HaloTag	33	33	0.135	0.8193	0.0353553	0.00947523
p65	98	148	0.405	0.83505	0.0212132	0.0338704
p53	77	154	0.3	0.88885	0.0424264	0.0111016
p53 IRR	77	308	0.365	0.97615	0.0212132	0.0222739
CTCF	163	163	0.76	1.05525	0.0424264	0.0887419
H2B	47	47	0.86	1.39015	0.0141421	0.0473054

## Sheet: fig 1g
	log(D_inst,min/µm^2*s)	-3	-2.75	-2.5	-2.25	-2	-1.75	-1.5	-1.25	-1	-0.75	-0.5	-0.25	0	0.25	0.5	0.75
	log(D_inst,max/µm^2*s)	-2.75	-2.5	-2.25	-2	-1.75	-1.5	-1.25	-1	-0.75	-0.5	-0.25	0	0.25	0.5	0.75	1
		Halo
		Frequency in class for each D_inst interval
DNA density class	Class 1	0.291209	0.219941	0.261538	0.296392	0.285714	0.304636	0.292071	0.305385	0.3199	0.33233	0.328837	0.306457	0.291171	0.279121	0.268891	0.273528
	Class 2	0.230769	0.260997	0.253846	0.239691	0.258833	0.227925	0.262136	0.252259	0.271041	0.281897	0.274517	0.278962	0.268404	0.262537	0.265322	0.262802
	Class 3	0.197802	0.202346	0.25	0.221649	0.235791	0.22351	0.218042	0.217926	0.212197	0.207753	0.209624	0.218412	0.234505	0.238162	0.246548	0.239178
	Class4	0.28022	0.316716	0.234615	0.242268	0.219662	0.243929	0.227751	0.224431	0.196862	0.17802	0.187022	0.196169	0.20592	0.22018	0.21924	0.224492
		p65
		Frequency in class for each D_inst interval
	Class 1	0.280064	0.279508	0.283725	0.276816	0.278657	0.269351	0.267283	0.276904	0.27685	0.277042	0.277812	0.284175	0.28418	0.286627	0.279975	0.274619
	Class 2	0.268478	0.26937	0.272472	0.262806	0.266308	0.266877	0.265077	0.267433	0.268113	0.26773	0.268962	0.266375	0.266142	0.266753	0.272541	0.271105
	Class 3	0.244107	0.241612	0.242369	0.246921	0.240264	0.250939	0.251103	0.24368	0.239388	0.241556	0.24332	0.236707	0.235294	0.235153	0.236189	0.24392
	Class4	0.207351	0.20951	0.201435	0.213457	0.21477	0.212833	0.216536	0.211984	0.21565	0.213671	0.209905	0.212743	0.214384	0.211467	0.211295	0.210356
		p53 (NT)
		Frequency in class for each D_inst interval
	Class 1	0.274744	0.260113	0.239488	0.250469	0.240868	0.250617	0.243972	0.250521	0.249562	0.256974	0.26905	0.267191	0.278535	0.283191	0.276827	0.285794
	Class 2	0.244027	0.240357	0.245893	0.239905	0.248784	0.255011	0.25746	0.262674	0.267749	0.272011	0.271715	0.271801	0.271302	0.271701	0.273179	0.276055
	Class 3	0.216724	0.209784	0.228627	0.227296	0.221531	0.233657	0.240033	0.246504	0.254321	0.254589	0.25196	0.251274	0.24531	0.246362	0.247181	0.237994
	Class4	0.264505	0.289746	0.285993	0.282331	0.288816	0.260715	0.258534	0.240301	0.228368	0.216426	0.207275	0.209735	0.204853	0.198746	0.202812	0.200157
		p53(IR)
		Frequency in class for each D_inst interval
	Class 1	0.206865	0.21038	0.215871	0.21401	0.215015	0.222133	0.226765	0.232742	0.239712	0.247277	0.254911	0.261754	0.260842	0.266883	0.270356	0.26635
	Class 2	0.224029	0.209625	0.213985	0.216066	0.223938	0.224651	0.231811	0.238665	0.245104	0.2573	0.266231	0.271265	0.274104	0.279791	0.281539	0.281606
	Class 3	0.228546	0.254976	0.241549	0.247324	0.244456	0.244238	0.251547	0.255248	0.257113	0.259561	0.257949	0.257196	0.262084	0.260139	0.256776	0.262336
	Class4	0.34056	0.325019	0.328594	0.3226	0.316591	0.308978	0.289876	0.273345	0.258071	0.235861	0.220909	0.209785	0.20297	0.193187	0.191329	0.189708
		CTCF
		Frequency in class for each D_inst interval
	Class 1	0.203544	0.208808	0.201156	0.190951	0.20397	0.214082	0.214146	0.224085	0.244081	0.249238	0.273827	0.28171	0.262529	0.286783	0.288018	0.282789
	Class 2	0.243302	0.249629	0.234806	0.242212	0.242548	0.24364	0.252866	0.253994	0.26217	0.272914	0.265987	0.262119	0.274469	0.275094	0.27208	0.271444
	Class 3	0.257563	0.247155	0.259265	0.262232	0.259378	0.253026	0.252132	0.262662	0.257132	0.258311	0.248628	0.246961	0.254717	0.239713	0.251453	0.244051
	Class4	0.295592	0.294409	0.304773	0.304605	0.294104	0.289251	0.280857	0.259259	0.236617	0.219536	0.211558	0.209209	0.208284	0.19841	0.188449	0.201716
		Histone H2B
		Frequency in class for each D_inst interval
	Class 1	0.206865	0.21038	0.215871	0.21401	0.215015	0.222133	0.226765	0.232742	0.239712	0.247277	0.254911	0.261754	0.260842	0.266883	0.270356	0.26635
	Class 2	0.224029	0.209625	0.213985	0.216066	0.223938	0.224651	0.231811	0.238665	0.245104	0.2573	0.266231	0.271265	0.274104	0.279791	0.281539	0.281606
	Class 3	0.228546	0.254976	0.241549	0.247324	0.244456	0.244238	0.251547	0.255248	0.257113	0.259561	0.257949	0.257196	0.262084	0.260139	0.256776	0.262336
	Class4	0.34056	0.325019	0.328594	0.3226	0.316591	0.308978	0.289876	0.273345	0.258071	0.235861	0.220909	0.209785	0.20297	0.193187	0.191329	0.189708

## Sheet: fig 2d
MEAN f180/0 of diffusing molecules							SEM(Bootstrapping)
displacement (µm)	Halo	p65	p53	CTCF	H2B		displacement (µm)	Halo	p65	p53	CTCF	H2B
0.055	1.33397	0.966337	1.54899	1.34566	1.40909		0.055	0.280789	0.20476	0.0676027	0.315071	0.329082
0.085	1.25842	1.28649	1.8843	1.45922	1.53655		0.085	0.146351	0.112975	0.0646816	0.183804	0.161898
0.115	1.25735	1.13527	1.56839	1.82716	2.50689		0.115	0.120232	0.0726244	0.050365	0.165416	0.213471
0.145	1.19715	1.07829	1.23958	2.40101	3.63291		0.145	0.111546	0.0605207	0.0436353	0.216599	0.310981
0.175	1.01109	1.01985	1.0557	1.78723	2.46189		0.175	0.0998674	0.0631976	0.0386559	0.175374	0.254725
0.205	0.888779	0.899998	0.998026	1.57168	1.76834		0.205	0.087722	0.0546027	0.0351082	0.156741	0.215222
0.235	0.894771	0.965214	0.928863	1.10181	1.39952		0.235	0.0994814	0.0618678	0.0343726	0.115799	0.180532
0.265	0.770395	0.895143	0.932474	1.04034	1.35		0.265	0.0795907	0.0592415	0.0391801	0.106502	0.156472
0.295	0.816936	0.85887	0.84721	1.1246	1.24566		0.295	0.0877253	0.0642768	0.0398187	0.121502	0.175796
0.325	0.876842	0.80867	0.878951	0.937807	1.07803		0.325	0.092444	0.0675767	0.045073	0.132013	0.160881
0.355	0.932268	0.78695	0.820481	0.861565	0.865342		0.355	0.110709	0.068024	0.0509763	0.114617	0.140193
0.385	0.906811	0.750772	0.774345	0.850878	1.06066		0.385	0.106459	0.0691986	0.0595169	0.137003	0.176191
0.415	0.965839	0.805855	0.848602	0.701755	0.984331		0.415	0.124841	0.0804846	0.0660688	0.120704	0.1648
0.445	0.897375	0.738619	0.744179	0.677243	0.906489		0.445	0.111437	0.0775997	0.0699595	0.124558	0.162212
0.475	0.910386	0.650014	0.763923	0.855295	0.80112		0.475	0.111883	0.0833627	0.0912471	0.200719	0.153585
0.505	0.770869	0.813583	0.669902	1.06601	0.775862		0.505	0.0963342	0.109663	0.0914514	0.222034	0.171592

## Sheet: fig 2e
	log(D_inst,min/µm^2*s)	-1	-0.75	-0.5	-0.25	0	0.25	0.5	0.75
	log(D_inst,max/µm^2*s)	-0.75	-0.5	-0.25	0	0.25	0.5	0.75	1
		Halo
		f180/0
DNA density class	Class 1	2.04878	1.57143	1.05769	1.40909	0.926471	1.10448	0.929412	1.09195
	Class 2	2.14286	1.35294	1.18868	0.932203	0.84507	0.85	0.987179	0.761905
	Class 3	2.6	1.46512	1.6	0.979167	0.661538	0.821918	1.19444	0.818182
	Class4	1.38235	2.03846	1.51852	1.02941	0.960784	1.03448	1.13889	0.811765
		p65
		f180/0
	Class 1	2.45565	1.80156	1.46304	1.25325	0.964187	1.01227	1.10246	1.17361
	Class 2	2.33962	1.75092	1.55469	1.10563	1.1039	0.84345	0.88	0.639269
	Class 3	2.57778	1.93333	1.42437	1.12644	1	0.835766	0.893519	1.03448
	Class4	2.51351	2.15698	1.38462	1.18627	0.983696	1.14365	1.02353	0.990909
		p53
		f180/0
	Class 1	2.64872	2.61988	2.01116	1.59529	1.21429	1.18449	1.15328	1.34526
	Class 2	2.37083	2.50559	1.98246	1.52887	1.36382	1.20021	1.15476	1.33662
	Class 3	2.75558	2.39104	2.15328	1.54211	1.2888	1.19348	1.16667	1.26405
	Class4	3.23594	3.04721	2.49926	1.67598	1.37517	1.30285	1.26	1.36165
		CTCF
		f180/0
	Class 1	3.13725	2.6	1.80357	1.32184	1	0.988095	0.833333	1.18056
	Class 2	3.03125	2.83146	1.81879	1.39669	0.825	0.763158	0.936937	0.641304
	Class 3	3.15481	2.98773	1.86567	1.01418	0.923077	0.93985	1.09091	0.940299
	Class4	4.60116	2.92593	1.55556	1.19626	1.08571	0.931373	1.28947	0.962963
		Histone H2B
		f180/0
	Class 1	3.89711	4.25806	2.97761	1.58879	1.32258	1.17808	1.2	0.933333
	Class 2	4.31897	4.15238	3.48	1.99099	1.52941	1.33333	1.1954	1.06667
	Class 3	4.48312	5.24242	3.77536	2.22222	1.9125	1.57333	1.16667	1.30189
	Class4	4.58974	5.71239	3.94156	3.13131	1.93548	1.34831	1.24138	1.36364

## Sheet: fig 3a
NT						10Gy IR
Displacement (µm)	n Jumps	Fit				Displacement (µm)	n Jumps	Fit
0.01	13519	11512.7				0.01	23926	20980.3
0.03	27912	27594.9				0.03	47503	47742.9
0.05	27169	30043				0.05	42588	46962.5
0.07	22244	23991				0.07	31275	32767.9
0.09	18411	17612.8				0.09	23344	21485.2
0.11	16110	14405.6				0.11	19557	17020.2
0.13	14868	13650.3				0.13	17309	16273.1
0.15	13895	13778.4				0.15	16207	16420.3
0.17	13566	13920.1				0.17	15665	16404.9
0.19	13341	13819.8				0.19	15076	16048.1
0.21	12805	13469.2				0.21	14562	15407.2
0.23	12387	12924.1				0.23	13973	14575.9
0.25	11943	12248.5				0.25	13223	13642.1
0.27	11291	11500.9				0.27	12740	12677.7
0.29	10802	10729.7				0.29	11887	11735.8
0.31	10090	9971.5				0.31	11332	10850.3
0.33	9534	9251.26				0.33	10523	10039
0.35	8890	8583.23				0.35	9783	9306.26
0.37	8182	7972.96				0.37	8942	8647.42
0.39	7637	7419.5				0.39	8354	8052.57
0.41	7177	6917.65				0.41	7697	7509.59
0.43	6557	6459.96				0.43	7203	7006.52
0.45	6214	6038.27				0.45	6587	6533.02
0.47	5632	5644.9				0.47	6015	6081.16
0.49	5203	5273.33				0.49	5550	5645.53
0.51	4902	4918.49				0.51	4883	5223.04
0.53	4543	4576.91				0.53	4618	4812.53
0.55	4087	4246.46				0.55	4144	4414.22
0.57	3754	3926.23				0.57	3711	4029.25
0.59	3448	3616.14				0.59	3397	3659.23
0.61	3120	3316.74				0.61	3099	3305.91
0.63	2894	3028.9				0.63	2765	2970.98
0.65	2634	2753.63				0.65	2519	2655.83
0.67	2321	2491.95				0.67	2276	2361.52
0.69	2185	2244.74				0.69	2117	2088.72
0.71	1899	2012.7				0.71	1865	1837.71
0.73	1677	1796.28				0.73	1662	1608.41
0.75	1683	1595.74				0.75	1374	1400.4
0.77	1424	1411.07				0.77	1342	1213
0.79	1300	1242.07				0.79	1135	1045.28
0.81	1209	1088.33				0.81	1093	896.165
0.83	1039	949.315				0.83	961	764.425
0.85	1003	824.334				0.85	832	648.764
0.87	902	712.608				0.87	782	547.842
0.89	825	613.286				0.89	703	460.312
0.91	663	525.474				0.91	635	384.847
0.93	699	448.253				0.93	569	320.162
0.95	607	380.705				0.95	483	265.039
0.97	571	321.926				0.97	468	218.33
0.99	507	271.039				0.99	414	178.974

## Sheet: fig 3b
NT												10 Gy IR
	n_bound	n_slow	n_fast	f_bound	f_slow	f_fast	D_bound (µm^2/s)	D_slow (µm^2/s)	D_fast (µm^2/s)	SSR			n_bound	n_slow	n_fast	f_bound	f_slow	f_fast	D_bound (µm^2/s)	D_slow (µm^2/s)	D_fast (µm^2/s)	SSR
Cell 1	2810.72	5512.74	7385.87	0.17892	0.350921	0.470158	0.0715556	1.18413	4.87269	43921.6		Cell 1	2135.59	1414.43	3220.77	0.315412	0.208902	0.475686	0.0545148	0.735498	3.08919	15483.4
Cell 2	1485.87	2336.14	6619.77	0.142301	0.22373	0.63397	0.054944	1.06286	5.50137	30715.8		Cell 2	3485.13	2451.89	4963.3	0.319727	0.224937	0.455336	0.0671614	1.04622	4.35714	31792
Cell 3	2183.17	5112.91	10363.2	0.123627	0.289531	0.586842	0.0595887	1.02999	4.81264	72058.1		Cell 3	2007.6	1448.33	3839.92	0.27517	0.198515	0.526315	0.0538056	0.728747	4.04128	11135.5
Cell 4	1472.51	3629.27	6192.09	0.130381	0.321349	0.54827	0.117008	1.35414	5.61284	20547.1		Cell 4	1376.58	2345.62	2775.77	0.211849	0.360977	0.427174	0.0759751	1.23008	4.47261	13888.6
Cell 5	1918.16	4075.87	4763.42	0.17831	0.378888	0.442802	0.0897367	1.38629	5.50151	9672.43		Cell 5	1208.5	1544.77	3156.98	0.204474	0.261372	0.534154	0.0829564	1.08665	4.05732	6327.87
Cell 6	2275.49	3668.16	7532.85	0.168849	0.272189	0.558962	0.0792792	0.992212	4.89288	54980.3		Cell 6	4074.62	2807.97	5536.75	0.328087	0.226097	0.445817	0.0584242	0.880732	3.88435	38853.5
Cell 7	3047.5	2928.22	8105.7	0.21642	0.207949	0.575631	0.0905994	0.995725	6.00772	24217.5		Cell 7	1539.6	2244.96	4409.36	0.187895	0.273979	0.538126	0.0586902	0.860611	4.04214	17221.1
Cell 8	3096.56	4501.38	7555.54	0.204347	0.297052	0.498601	0.0731826	0.963835	4.73466	35988		Cell 8	2489.15	2024.56	4130.4	0.287959	0.234213	0.477828	0.118452	1.19541	5.16618	12270.9
Cell 9	4424.06	4134.46	7698.64	0.27213	0.254316	0.473554	0.060345	0.854626	4.28769	73201.1		Cell 9	879.037	2814.14	4334.62	0.109499	0.350549	0.539951	0.124423	1.5347	5.87614	7017.54
Cell 10	1516.24	2404.89	4970.34	0.170527	0.270471	0.559001	0.0761137	1.37657	5.75791	14207.4		Cell 10	3590.78	1095.16	2288.41	0.514856	0.157027	0.328118	0.0757261	0.915138	4.40965	6736.41
Cell 11	1319.78	2438.84	5075.23	0.1494	0.276079	0.574521	0.087502	1.40706	5.37138	14823.7		Cell 11	2408.61	2462.45	6543.9	0.211004	0.215722	0.573274	0.0820431	0.971522	4.22847	22735.1
Cell 12	2156.46	2861.87	6291.04	0.190679	0.253053	0.556268	0.0746783	1.06136	5.00652	33871.9		Cell 12	2804.83	1053.98	4503.58	0.33541	0.126038	0.538552	0.0900576	0.809883	4.56214	13829.5
Cell 13	2978.8	4345.48	6470.99	0.215929	0.314998	0.469073	0.0816763	1.44931	5.60993	38124.6		Cell 13	4022.93	2948.15	5260.81	0.328888	0.241022	0.43009	0.0910518	0.96722	4.5231	9907.99
Cell 14	2397.65	3279.2	8984.26	0.163538	0.223667	0.612795	0.119764	1.57348	6.42623	17132.3		Cell 14	1357.41	2184.74	3362.46	0.196595	0.316418	0.486987	0.0669743	0.989641	4.01653	11606.1
Cell 15	1331.82	3110.91	5736.58	0.130836	0.305611	0.563554	0.0839424	1.29412	5.47246	28423.4		Cell 15	3013.09	3015.87	4945.68	0.27455	0.274803	0.450646	0.0409517	0.729878	3.60518	60539.2
Cell 16	2159.29	1686.49	4755.98	0.251029	0.196063	0.552908	0.0620162	0.837618	4.50975	12992.6		Cell 16	5449.58	4700.37	8255.12	0.296091	0.255384	0.448524	0.0562062	0.704227	4.50083	78548
Cell 17	1803.92	2536.27	3870.3	0.219709	0.308906	0.471385	0.0883768	1.55884	5.43647	8896.08		Cell 17	3061.38	2774.43	5127.52	0.279238	0.253065	0.467697	0.0644387	0.803552	4.66072	46048.9
Cell 18	1478.51	3446.06	3868.98	0.168136	0.391885	0.439979	0.108134	1.72432	5.1446	12992.8		Cell 18	2973.41	3727.79	5283.1	0.248109	0.311056	0.440835	0.0618917	0.912317	4.22055	34019.2
Cell 19	441.48	1212.03	2394.6	0.109058	0.299407	0.591535	0.110024	1.31498	6.41055	2293.28		Cell 19	2245.92	2728.65	3578.56	0.262584	0.319024	0.418392	0.0634756	0.715711	3.87171	37171.4
Cell 20	816.727	2091.07	4229.5	0.114431	0.292978	0.592591	0.0761367	0.893962	4.33061	6571.44		Cell 20	2591.26	2505.42	4341.21	0.274559	0.265464	0.459977	0.05568	1.05468	5.37749	37714.5
Cell 21	1932.32	2034.25	4646.56	0.224345	0.23618	0.539474	0.0920056	1.29235	5.99481	12938.4		Cell 21	4100.89	4314.72	6723.96	0.270872	0.284996	0.444132	0.0478566	0.998186	4.67456	92100.3
Cell 22	583.947	1240.85	2321.53	0.140835	0.299264	0.559901	0.0731531	1.07336	6.20576	5089.42		Cell 22	1978.5	2525.29	5350.86	0.200768	0.256254	0.542978	0.0913169	1.5443	6.13518	16925.1
Cell 23	2785.48	3433.82	6360.44	0.221426	0.272964	0.50561	0.0615194	1.09938	5.0506	39275.5		Cell 23	3528	2683.15	5155.64	0.310378	0.236051	0.45357	0.0540571	0.733343	4.11671	43382.3
Cell 24	1154.37	2550.54	4197.23	0.146083	0.322766	0.531151	0.0820925	1.05294	5.02016	18885.4		Cell 24	2971.87	3948.97	6462.87	0.222052	0.295058	0.48289	0.0484405	0.777569	3.8065	96860.1
Cell 25	2253.37	2557.13	5058.41	0.228331	0.25911	0.51256	0.0754377	0.764974	4.13094	37875.2		Cell 25	3007.29	3771.78	6475.91	0.22688	0.284556	0.488564	0.0679512	1.13207	5.05031	54230.1
Cell 26	1512.97	2754.1	4456.5	0.173435	0.315707	0.510858	0.0850607	1.17934	4.98738	16696.5		Cell 26	2924.27	4454.44	7641.43	0.19469	0.296565	0.508745	0.0541267	0.957602	4.17968	72005.9
Cell 27	1590.85	2325.07	4773.35	0.183082	0.267579	0.549339	0.0784817	1.28422	5.70894	17398.4		Cell 27	1649.79	3018.9	4410.46	0.181712	0.332509	0.485779	0.0829705	1.07935	5.07591	20912.8
Cell 28	950.734	2633.85	3658.38	0.131263	0.363642	0.505094	0.122599	1.74394	6.04968	14538.6		Cell 28	2959.07	2491.84	5505.39	0.270079	0.227435	0.502486	0.0494624	0.702094	4.41126	32082.7
Cell 29	2184.73	1944.59	3770.5	0.276555	0.246156	0.477289	0.083206	0.959496	4.78858	16536.1		Cell 29	2526.9	3270.6	5178.25	0.230226	0.297984	0.47179	0.085005	1.12636	5.31822	33521.9
Cell 30	1439.98	1817.04	4437.19	0.187151	0.236157	0.576692	0.0620683	1.01427	4.39186	18414.4		Cell 30	3652.16	4354.22	7682.33	0.232789	0.277539	0.489673	0.0759734	1.06579	4.43994	40418.2
Cell 31	1826.83	2364.4	2391.88	0.277502	0.359161	0.363336	0.0646962	1.02233	5.07912	29925.8		Cell 31	8000.5	5504.84	7422.81	0.382284	0.263035	0.354681	0.0582648	0.674247	3.52851	134553
Cell 32	2756.17	2916.56	5500.33	0.24668	0.261035	0.492285	0.0731178	0.781148	4.44848	22530.1		Cell 32	6242.62	4736.92	7772.3	0.332907	0.252611	0.414482	0.0584026	0.690542	3.80399	110609
Cell 33	1776.22	2636.17	2318.33	0.263897	0.391663	0.34444	0.047912	0.650523	2.97116	21233.3		Cell 33	5195.1	6228.47	9705.2	0.245878	0.294786	0.459336	0.0690265	0.822197	3.91098	82173
Cell 34	2164.33	3376.54	4765.45	0.21	0.327618	0.462381	0.0618569	0.82391	4.47091	36090.4		Cell 34	3744.38	3403.55	6998.33	0.26469	0.240597	0.494712	0.071565	0.931932	4.61474	28401.1
Cell 35	1398.49	1799.04	4022.94	0.193684	0.249159	0.557158	0.0676531	0.97335	4.95725	10944.4		Cell 35	4423.82	4579.24	8769.16	0.248918	0.257663	0.49342	0.0747225	1.10402	4.49855	85777.6
Cell 36	737.695	2140.58	4455.6	0.100587	0.291876	0.607537	0.0964488	0.932773	4.42945	3408.23		Cell 36	3049.38	3137.54	8627.51	0.205838	0.21179	0.582372	0.0807391	1.07929	5.26985	36378.9
Cell 37	1969.98	2004.09	4065.88	0.245023	0.249267	0.50571	0.0926232	0.958364	5.28985	12628.2		Cell 37	3127.45	2108.05	7578.44	0.244067	0.164512	0.591421	0.0521252	0.580626	4.51748	76964.7
Cell 38	2640.92	2974.66	4328.6	0.265574	0.299136	0.43529	0.0719414	1.03881	4.98537	25949.3		Cell 38	2843.38	3361.85	9289.29	0.183509	0.21697	0.599521	0.0766458	1.05063	5.22657	82627.4
Cell 39	1958.35	2809.95	4687.55	0.207105	0.297166	0.49573	0.101977	1.23501	5.45974	12272.6		Cell 39	2733.92	4273.29	6256.66	0.206118	0.322175	0.471707	0.0812887	1.52456	5.43313	21882.4
Cell 40	1536.58	2671.19	3976.88	0.187739	0.326366	0.485895	0.0782295	1.15159	5.86147	7165.03		Cell 40	2041.14	2856.9	6035.45	0.186687	0.261298	0.552015	0.0677483	1.15557	5.10978	30085.7
Cell 41	2101.23	3206.02	4402.76	0.216398	0.330177	0.453425	0.0837588	1.04485	5.02497	30857.2		Cell 41	1431.15	2582.53	4688.48	0.164459	0.296769	0.538772	0.0769119	1.21768	4.84177	15858.9
Cell 42	1140.74	2050.86	3218.5	0.17796	0.319943	0.502098	0.0748231	0.995411	5.24073	9740.82		Cell 42	3193.13	3506.83	5756.86	0.256336	0.281519	0.462145	0.0847655	1.13976	5.08479	55983.7
Cell 43	1347.08	1744.01	4496.98	0.177526	0.229836	0.592638	0.0814104	0.904557	5.36402	16418.5		Cell 43	4321.76	2885.26	7948.03	0.28517	0.190383	0.524447	0.0595029	0.739373	4.20082	47612
Cell 44	1701.46	2612.53	5356.83	0.175937	0.270146	0.553917	0.10166	1.08276	4.8355	24904.9		Cell 44	3478.42	4170.32	6309.81	0.249196	0.298765	0.452039	0.0748281	0.963392	4.12407	61887.2
Cell 45	1901.49	4393.24	3626.44	0.19166	0.442815	0.365525	0.106987	1.19908	5.44543	18517.5

## Sheet: fig 3c
MEAN f180/0 of diffusing molecules				SEM(Bootstrapping)
displacement (µm)	NT	IR		displacement (µm)	NT	IR
0.055	1.18367	1.37452		0.055	0.0947235	0.101096
0.085	1.13691	1.44916		0.085	0.0605255	0.0626242
0.115	1.2692	1.37571		0.115	0.0554463	0.0580804
0.145	1.05862	1.23675		0.145	0.0465631	0.0511105
0.175	0.99548	1.04267		0.175	0.0431588	0.0390076
0.205	0.9345	0.995429		0.205	0.0439917	0.043935
0.235	0.953912	0.902288		0.235	0.0468134	0.0391016
0.265	0.835023	0.903214		0.265	0.0424784	0.0435317
0.295	0.800834	0.887886		0.295	0.0447808	0.0426575
0.325	0.813392	0.786074		0.325	0.045559	0.0430285
0.355	0.864248	0.823203		0.355	0.051827	0.042832
0.385	0.88149	0.822055		0.385	0.0604521	0.045594
0.415	0.764971	0.824255		0.415	0.0570679	0.0525595
0.445	0.759012	0.781849		0.445	0.0564454	0.058483
0.475	0.873327	0.800846		0.475	0.0671791	0.0621173
0.505	0.874276	0.782778		0.505	0.0830645	0.0758812

## Sheet: fig 4b
NT	N molecules							IR	N molecules
	Bound	Slow	Fast						Bound	Slow	Fast
	90137	99583	70877						174163	153493	90949
	Hoechst MEAN			Hoechst SEM					Hoechst MEAN			Hoechst SEM
radial distance (µm)	Bound	Slow	Fast	Bound	Slow	Fast		radial distance (µm)	Bound	Slow	Fast	Bound	Slow	Fast
-2.81025e-18	1.01831	0.961811	0.946717	0.00152251	0.00118139	0.00132928		-2.81025e-18	1.05231	0.976119	0.958212	0.000969153	0.000825612	0.00100708
0.0558621	1.01715	0.962255	0.947301	0.00146033	0.00113496	0.00127806		0.0558621	1.05046	0.97621	0.9584	0.000931705	0.000797119	0.000972148
0.0837931	1.01595	0.962604	0.947862	0.00140822	0.00109671	0.00123634		0.0837931	1.0487	0.976271	0.958596	0.000901538	0.000774199	0.000944549
0.111724	1.0138	0.963583	0.949414	0.00130908	0.00101767	0.00115013		0.111724	1.04428	0.976558	0.959144	0.000839102	0.000727495	0.000888048
0.139655	1.01033	0.96456	0.950893	0.00121598	0.000948603	0.00107431		0.139655	1.03945	0.976888	0.959784	0.0007826	0.000686018	0.000838273
0.167586	1.00987	0.96512	0.951626	0.0011789	0.000918754	0.00104252		0.167586	1.03702	0.977024	0.960112	0.000758202	0.00066851	0.000817204
0.195517	1.00649	0.966198	0.952876	0.00111835	0.00087645	0.000995304		0.195517	1.03345	0.977461	0.960857	0.000719003	0.000641076	0.00078458
0.223448	1.00406	0.967133	0.954111	0.00104327	0.000829985	0.000947462		0.223448	1.02894	0.97783	0.961564	0.000678053	0.000613562	0.000751132
0.251379	1.00203	0.968106	0.955027	0.00101268	0.000807066	0.000921304		0.251379	1.02663	0.978243	0.96225	0.000655433	0.000597573	0.000732262
0.27931	0.998324	0.969497	0.956693	0.000926106	0.000760383	0.000874011		0.27931	1.02119	0.978801	0.963369	0.000610328	0.000568798	0.000697986
0.307241	0.99519	0.971353	0.958559	0.000894739	0.000742797	0.00085491		0.307241	1.01766	0.979587	0.964851	0.000589375	0.000553802	0.000680925
0.335172	0.993279	0.972029	0.959462	0.00082853	0.000704896	0.000814806		0.335172	1.01379	0.979642	0.965291	0.000552646	0.000530239	0.000653281
0.363103	0.991044	0.973434	0.960699	0.000800919	0.000691592	0.000799443		0.363103	1.01169	0.980181	0.966437	0.000541363	0.000519362	0.000640371
0.391034	0.989897	0.974087	0.961674	0.000769004	0.000668	0.000773315		0.391034	1.00888	0.980193	0.96689	0.000516075	0.000502304	0.000621109
0.418966	0.989539	0.975725	0.963472	0.000741685	0.000648428	0.000752581		0.418966	1.00751	0.980665	0.968219	0.000502623	0.000487427	0.000603647
0.446897	0.988114	0.976046	0.964057	0.00072083	0.000633474	0.00073489		0.446897	1.00532	0.980658	0.968708	0.000486144	0.000474856	0.000590205
0.474828	0.989361	0.977387	0.965711	0.000702202	0.00061877	0.000720393		0.474828	1.00517	0.981107	0.969906	0.000476443	0.000462832	0.000576771
0.502759	0.989125	0.977874	0.966741	0.000679622	0.000601304	0.000701124		0.502759	1.00346	0.981167	0.970587	0.00046014	0.000448409	0.000561428
0.53069	0.990813	0.978966	0.968191	0.000659287	0.000586207	0.000684337		0.53069	1.00278	0.981538	0.971635	0.000447696	0.000435069	0.000547322
0.558621	0.990149	0.978516	0.968489	0.000651504	0.000584002	0.000682396		0.558621	1.00193	0.981711	0.97207	0.000438288	0.000429796	0.000543008
0.586552	0.993373	0.979851	0.969701	0.000631552	0.000566396	0.00066203		0.586552	1.00282	0.982111	0.972873	0.000431462	0.000418248	0.000528924
0.614483	0.993867	0.980183	0.970487	0.000615237	0.000556458	0.000651591		0.614483	1.00364	0.982501	0.97354	0.000424799	0.000410763	0.000520233
0.642414	0.995928	0.980539	0.97116	0.000598855	0.00054204	0.000633972		0.642414	1.00328	0.983063	0.974246	0.000412393	0.000399197	0.00050748
0.670345	0.995693	0.980411	0.971418	0.000588175	0.000535419	0.000625661		0.670345	1.00287	0.983373	0.974767	0.000401053	0.000392677	0.000500686
0.698276	0.998058	0.981329	0.972279	0.000572808	0.000523369	0.000611914		0.698276	1.00328	0.983831	0.97545	0.000401417	0.000383396	0.000490328
0.726207	0.999087	0.981811	0.973033	0.000573372	0.000520463	0.00061086		0.726207	1.00478	0.984324	0.976083	0.000395775	0.00038228	0.000488058
0.754138	0.999924	0.982179	0.973339	0.000546803	0.000505595	0.000591531		0.754138	1.00274	0.984691	0.976532	0.000383986	0.000369293	0.00047428
0.782069	0.998921	0.982017	0.973534	0.000540786	0.000505454	0.000590381		0.782069	1.00251	0.984976	0.976985	0.000372286	0.000368532	0.000472649
0.81	1.00321	0.983092	0.974576	0.000552082	0.000505662	0.000596542		0.81	1.00447	0.985521	0.977564	0.000380574	0.000371505	0.000475845

## Sheet: fig 4d
CDKN1A FISH					Hoechst
	radial distance (µm)	MEAN	SEM		radial distance (µm)	MEAN	SEM
	6.93889e-18	3.83154	0.126273		6.93889e-18	1.03174	0.0118188
	0.105263	3.57292	0.115094		0.105263	1.03222	0.0101876
	0.157895	3.31502	0.103558		0.157895	1.02663	0.00950699
	0.210526	2.74212	0.0776942		0.210526	1.02406	0.00859807
	0.263158	2.26673	0.0571936		0.263158	1.01703	0.00920402
	0.315789	2.08695	0.0535605		0.315789	1.01597	0.00948229
	0.368421	1.85125	0.0453695		0.368421	1.01479	0.00984936
	0.421053	1.65278	0.0373564		0.421053	1.01646	0.00948025
	0.473684	1.48565	0.0316904		0.473684	1.01583	0.00899612
	0.526316	1.45062	0.0306751		0.526316	1.01475	0.00912507
	0.578947	1.35484	0.0307998		0.578947	1.01297	0.0089047
	0.631579	1.31569	0.0293522		0.631579	1.01316	0.00885591
	0.684211	1.27026	0.0272763		0.684211	1.0177	0.0105115
	0.736842	1.24432	0.0263657		0.736842	1.01766	0.00985885
	0.789474	1.20111	0.0267277		0.789474	1.00662	0.0115568
	0.842105	1.18332	0.0255771		0.842105	1.00905	0.0118631
	0.894737	1.17045	0.0251856		0.894737	1.00957	0.0110838
	0.947368	1.15745	0.0239221		0.947368	1.00732	0.0104342
	1	1.14499	0.022716		1	1.01058	0.00973902

[truncated: 30 more sheets: fig 5b, fig 5c, fig 5d-e-f (CDKN1A), fig 5d-e-f (MDM2), fig 6c, fig 6d, fig 6e, fig 6f, fig 6g (CDKN1A), fig 6g (MDM2), fig6h, SupplFig 1b, SupplFig 1c, SupplFig 2a, SupplFig 2b, SupplFig 2c, SupplFig 3c, SupplFig 3d, SupplFig 3e, SupplFig 3g …]
